# Supplementary material for: DoE-Based Design of a Simple but Efficient Preparation Method for a Non-Effervescent Gastro-Retentive Floating Tablet Containing Metformin HCl
Source: Pharmaceutics. 2021 Aug 8;13(8):1225. doi: 10.3390/pharmaceutics13081225 (PMC8399106; doi:10.3390/pharmaceutics13081225)
Supplement: Supplementary file 1 [file pharmaceutics-13-01225-s001.zip]

Archive with 1 entries (1 files):
- pharmaceutics-1331973-supplementary.pdf
